# Supplementary material for: Genome-wide association analysis for maize stem Cell Wall-bound Hydroxycinnamates
Source: BMC Plant Biol. 2019 Nov 27;19:519. doi: 10.1186/s12870-019-2135-x (PMC6882159; doi:10.1186/s12870-019-2135-x)
Supplement: Supplementary file 1 — Additional file 1: Means of 270 association-panel inbreds for contents of cell-wall bound hydroxycinnamates evaluated in two years. [file 12870_2019_2135_MOESM1_ESM.ods]

## Sheet: Means
Inbred lines	Mean_Pca	error	Mean_FA	Error	Mean_DFA85l	Error	Mean_DFA55	Error	Mean_DFa8o4	Error	Mean_DFA85b	Error	Mean_DFA85	error	Mean_DFAT	error	Mean_MONOTOT	Error	Mean_FENTOT	error
33-16	6118,21	803,99	1570,24	255,04	62,1088	8,1057	62,7498	9,2624	91,0056	12,3271	106,73	14,7524	169,15	21,9498	322,64	41,7818	8691,15	924,81	9008,74	957,89
38-11	9236,44	770,38	1580,21	221,44	67,7168	7,7174	77,5856	8,708	97,0094	11,4599	125,49	13,8177	191,77	20,5924	366,26	39,1875	11952	884,04	12318	914,32
4226	10971	771,78	1588,74	221,34	88,351	7,734	97,2758	8,72	133,03	11,474	151,51	13,8303	239,62	20,6225	470,02	39,2432	14051	885,73	14523	916,07
4722	7948,54	865,21	1604,7	221,4	49,9074	8,5781	45,6118	9,9573	67,4336	12,9638	94,0745	15,7141	143,39	23,2077	256,07	44,2914	9508,25	1002,16	9760,24	1035,94
A188	8806,09	864,74	1647,11	236,44	50,9428	8,5725	50,1314	9,9534	75,1986	12,9594	79,3968	15,71	130,17	23,198	255,71	44,2734	10811	1001,59	11068	1035,36
A214N	8247,46	771,59	1654,51	221,34	79,9972	7,7318	78,1336	8,7183	115,08	11,472	133,3	13,8284	215,54	20,6182	408,78	39,2352	11190	885,5	11600	915,82
A239	12291	803,44	1665,83	221,49	85,593	8,1	83,6736	9,2582	125,23	12,3235	160,48	14,7483	246,46	21,9408	455,4	41,7647	15170	924,15	15619	957,21
A441-5	9241,29	865,97	1708,98	221,11	70,5465	8,587	75,0092	9,9639	100,38	12,9717	117,08	15,7212	187,65	23,2241	362,45	44,322	12369	1003,07	12727	1036,89
A554	12825	770,51	1723,42	221,19	71,9264	7,7181	77,7614	8,7088	107,95	11,4594	132,37	13,8181	204,96	20,5928	390,83	39,1886	15547	884,2	15940	914,48
A556	6868,54	771,22	1747,94	221,25	55,5721	7,7272	58,8495	8,7149	85,3909	11,4674	100,43	13,8247	155,32	20,6092	299,48	39,2186	9273,13	885,06	9572,91	915,37
A6	8795,96	769,97	1760,22	221,3	100,5	7,7124	128,81	8,7043	185,35	11,455	168,32	13,8135	268,99	20,5826	582,77	39,1694	12807	883,55	13389	913,81
A619	6359,44	770,85	1768,35	236,54	87,8071	7,7225	98,9497	8,712	122,6	11,4638	159,35	13,8217	247,21	20,6014	469,29	39,2045	10043	884,62	10516	914,91
A632	7919,83	865,41	1794,68	221,3	70,141	8,5795	80,1797	9,9591	100,9	12,9648	121,17	15,7158	190,25	23,2103	371,65	44,2968	11077	1002,39	11450	1036,18
A634	4956,79	804,67	1794,77	221,18	58,4682	8,1158	65,8528	9,2695	87,9444	12,3384	102,5	14,7609	160,83	21,9711	314,53	41,8202	7750,97	925,62	8066,14	958,75
A635	7231,56	770,16	1799,62	221,36	80,0431	7,7141	81,3927	8,7056	124,64	11,4557	123,85	13,8147	204,99	20,585	410,93	39,1741	10639	883,77	11048	914,04
A641	6674,02	771,12	1836,55	221,29	79,4254	7,7255	83,6846	8,7144	123,43	11,4667	135,13	13,8243	214,21	20,6073	421,74	39,2154	10037	884,94	10462	915,24
A654	6025,16	771,4	1842,96	221,09	45,9014	7,7291	47,7187	8,7165	64,342	11,4692	92,442	13,8264	138,26	20,6129	250,16	39,2256	8064,7	885,27	8314,12	915,59
A659	6203,59	770,55	1850,12	254,88	39,805	7,7186	45,5586	8,7091	64,2713	11,4598	73,3448	13,8184	113,65	20,5936	223,64	39,19	8829,11	884,25	9054,22	914,53
A661	10206	770,24	1863,32	255,07	64,0438	7,7153	47,0667	8,7065	80,1831	11,4569	109,56	13,8157	174,3	20,5873	301,63	39,1784	12481	883,88	12783	914,15
A679	8212,09	771,14	1895,67	221,36	97,6321	7,7266	89,7142	8,7145	144,94	11,4675	161,44	13,8244	259,33	20,6087	494	39,2175	11186	884,96	11680	915,27
A680	4299,76	771,07	1952,45	221,23	78,3796	7,725	84,8233	8,7139	136,45	11,4662	143,29	13,8239	221,78	20,6063	442,81	39,2135	6846,41	884,88	7287,19	915,18
A682	5926,91	770,87	1958,09	221,22	49,5761	7,723	47,4299	8,7121	69,4958	11,4642	99,2606	13,8218	149,94	20,6021	266,73	39,2056	7930,11	884,64	8195,92	914,93
AB28A	5870,53	771,88	1958,73	221,3	62,7239	7,7348	84,9681	8,7205	123,69	11,4738	117,08	13,8306	179,56	20,623	387,65	39,2443	9197,71	885,85	9580,04	916,19
B10	6270,87	866,08	1969,14	221,33	65,8395	8,5889	70,8542	9,9652	95,3809	12,9743	106,11	15,7227	171,93	23,2285	338,08	44,3297	9665,49	1003,19	10002	1037,01
B103	9205,23	771,14	1986,22	236,43	58,8387	7,726	55,6945	8,7147	83,6934	11,4676	102,76	13,8248	161,44	20,6087	300,71	39,2178	11726	884,96	12026	915,27
B104	9954,56	772,21	1991,26	221,25	65,9347	7,7389	69,1321	8,7231	106,85	11,4768	107,68	13,8331	173,34	20,6295	349,28	39,2562	13091	886,25	13441	916,59
B105	8544,1	771,1	1991,88	221,55	69,5104	7,725	71,3229	8,7139	98,0284	11,4653	118,49	13,8236	188,75	20,6053	358,83	39,2119	11347	884,92	11711	915,22
B109	7345,72	769,69	1994,62	221,27	71,6715	7,7091	74,6711	8,702	119,28	11,4523	129,76	13,8111	201,77	20,5769	395,87	39,1587	10173	883,21	10567	913,46
B14A	6842,55	803,57	1997,81	221,27	59,5319	8,1011	56,7868	9,2592	99,0376	12,3244	102,92	14,7493	163,37	21,9428	319,12	41,7684	9510,92	924,3	9832,19	957,37
B164	8834,39	771,79	2000,67	254,93	85,7423	7,7342	96,9508	8,7201	160,75	11,4741	154,26	13,8304	240,28	20,6228	498,17	39,2436	12250	885,75	12750	916,08
B2	4420,26	770,37	2012,41	236,34	55,7024	7,7166	62,3561	8,7076	99,5225	11,4582	81,4973	13,8169	137,68	20,59	299,96	39,1834	7177,38	884,04	7479,85	914,31
B37	6727,17	771,51	2028,26	254,85	64,757	7,7308	63,6001	8,7178	106,91	11,4716	118,31	13,8281	184,3	20,6171	354,92	39,2331	9531,82	885,4	9887,97	915,73
B46	3988,73	803,66	2032,94	311,73	41,2475	8,1012	37,3533	9,2587	55,1277	12,3219	71,6704	14,7479	113,76	21,9398	206,47	41,7633	5644,71	924,43	5854,96	957,48
B52	11248	770,82	2034,56	255,18	45,5863	7,7225	47,0411	8,7116	65,286	11,4635	91,0803	13,8212	137,52	20,6008	249,96	39,2031	13581	884,57	13832	914,87
B57	8237,97	865,16	2036,12	221,23	90,8862	8,5772	100,01	9,9573	128,23	12,9638	159,93	15,7142	250,8	23,2071	479,09	44,2905	11644	1002,08	12123	1035,87
B64	9302,92	864,68	2038,2	221,47	58,1103	8,5714	55,5666	9,9527	86,1522	12,9577	101,04	15,709	158,52	23,1952	300,25	44,2686	11900	1001,51	12200	1035,28
B68	7402,25	771,13	2045,42	221,39	85,3653	7,7258	93,8544	8,7144	135,24	11,4666	146,88	13,8243	231,77	20,6074	461,02	39,2155	10503	884,95	10964	915,26
B73	5442,77	770,3	2049,43	311,8	82,8699	7,7157	97,0958	8,7069	150,45	11,4572	149,08	13,8161	232,32	20,5881	480,03	39,1799	8232,98	883,94	8714,67	914,21
B73HTRHM	4138,96	770,04	2052,03	221,48	73,1453	7,7128	76,1111	8,7047	131,42	11,4548	138,84	13,8139	211,55	20,5829	419	39,1702	6589,98	883,63	7009,57	913,89
B75	7084,65	771,55	2053,15	221,61	73,8911	7,7314	58,7757	8,7181	106,07	11,472	109,95	13,8284	184,31	20,618	349,15	39,2348	9733,77	885,45	10083	915,77
B76	4850,95	770,99	2056,15	221,62	49,6794	7,724	50,3721	8,7132	82,547	11,4651	89,4053	13,823	137,98	20,6042	271,02	39,2097	7272,43	884,79	7544,81	915,08
B77	10218	770,95	2057,61	221,37	66,1071	7,7234	77,991	8,7125	104,47	11,4639	118,32	13,8221	185,8	20,6023	368,02	39,2061	13298	884,73	13664	915,03
B79	13116	802,93	2064,58	221,04	59,0837	8,0934	55,2596	9,2536	56,5096	12,3171	90,1275	14,7432	149,26	21,9281	260,64	41,7415	15661	923,53	15916	956,58
B84	4787,44	770,25	2121,92	255,53	62,4518	7,7152	66,8825	8,7064	100,73	11,4566	109,36	13,8155	171,97	20,587	339,97	39,1777	7371,21	883,88	7712,65	914,15
B97	5400,08	770,16	2127,63	221,3	43,0909	7,7146	40,2271	8,706	53,6606	11,457	64,121	13,8154	106,39	20,5869	200,28	39,1773	7247,78	883,77	7447,52	914,04
C103	5971,83	864,92	2129,82	221,25	49,9111	8,5741	54,7811	9,9546	78,3748	12,9597	82,8125	15,7109	131,9	23,1998	264,69	44,2772	8677,04	1001,82	8939,91	1035,59
C123	2121,29	770,28	2136,82	311,62	28,0577	7,7157	43,5881	8,7068	52,3802	11,4572	60,2628	13,816	89,1063	20,588	184,67	39,1796	3822,68	883,92	4005,21	914,19
C49A	8310,36	864,7	2150,2	254,92	53,2011	8,572	58,6143	9,9532	72,3372	12,9591	106,98	15,7098	160,03	23,1972	290,81	44,2721	10464	1001,54	10755	1035,31
CH701-30	8577,72	773,21	2168,64	236,48	61,2225	7,7513	67,7712	8,7319	94,8754	11,4879	107,72	13,8426	168,54	20,6525	331,71	39,2985	11381	887,46	11718	917,84
CH9	6593,71	771,17	2169,01	221,12	40,3256	7,7266	43,3494	8,715	66,5554	11,4681	77,9845	13,8251	117,85	20,6097	227,85	39,2196	8777,94	885	9005,75	915,31
CI.7	6772,85	771,28	2169,87	221,22	45,7115	7,7275	47,0733	8,7154	63,671	11,4678	83,6579	13,8253	130,14	20,6101	240,51	39,2205	8647,09	885,13	8883,86	915,44
CI187-2	10769	772,32	2176,05	255,33	64,9236	7,7416	56,9153	8,7236	88,0667	11,4783	108,6	13,8335	173,19	20,6326	318,27	39,2613	12814	886,36	13132	916,71
CI21E	7860,42	770,93	2179,47	221,35	59,0207	7,7233	61,5086	8,7127	84,0072	11,4648	101,79	13,8226	160,58	20,6033	306,09	39,2079	10160	884,71	10465	915,01
CI28A	8778,44	771,05	2180,98	221,38	74,8051	7,725	78,0595	8,7135	118,64	11,4658	127,88	13,8233	202,46	20,6056	398,87	39,212	11851	884,85	12247	915,15
CI31A	8577	770,53	2183,61	221,58	91,7254	7,7188	98,0062	8,7092	143,15	11,4607	162,71	13,8188	254,71	20,5946	495,97	39,1918	11416	884,22	11912	914,5
CI3A	7931,02	770,84	2190,34	221,47	74,1803	7,7227	82,888	8,7119	98,8565	11,4639	145,99	13,8216	220,63	20,6015	402,42	39,2044	10644	884,6	11046	914,89
CI64	13981	770,88	2195,92	221,2	74,3619	7,7232	98,9615	8,7124	119,73	11,465	150,2	13,8224	224,12	20,6032	442,78	39,2076	17396	884,65	17838	914,95
CI66	6005,36	770,48	2206,12	221,17	58,0127	7,7183	60,9916	8,7089	85,7241	11,4603	101,17	13,8184	159,85	20,5938	306,86	39,1902	9353,65	884,17	9662,41	914,45
CI90C	5963,33	771,01	2217,32	221,14	39,8447	7,7244	45,6546	8,7133	62,7158	11,4654	71,15	13,8231	109,97	20,6048	218,34	39,2107	8094,94	884,81	8313,15	915,11
CI91B	8229,05	803,63	2220,28	254,92	68,172	8,1023	62,2158	9,2601	93,1284	12,326	117,88	14,7505	186,48	21,9457	341,67	41,7737	10389	924,38	10732	957,45
CM105	6590,38	770,54	2221,71	236,51	57,3187	7,7196	65,2868	8,7097	101,39	11,4625	111,89	13,8197	169,94	20,5972	336,63	39,1962	9404,98	884,23	9741,59	914,53
CM174	9005,21	770,31	2249,65	221,43	85,6368	7,7162	101,2	8,7072	151,81	11,4584	142	13,8167	227,58	20,5898	480,57	39,1828	12730	883,95	13213	914,23
CM37	7031,43	866,16	2249,8	221,41	60,3409	8,5902	61,9654	9,9656	90,1091	12,9748	112,54	15,7229	171,75	23,23	323,7	44,3321	10052	1003,27	10373	1037,1
CM7	6058,95	771,18	2256,49	221,35	55,6177	7,7262	49,3681	8,7149	75,0412	11,4672	84,6902	13,8248	140,23	20,6085	265,04	39,2176	8603,31	885,01	8872,02	915,32
CML10	7523,38	865,33	2261,29	221,09	64,5751	8,5793	67,3993	9,9586	100,25	12,9655	126,85	15,7156	190,16	23,2107	357,96	44,2972	10371	1002,29	10730	1036,08
CML103	14280	771,58	2267,31	255	121,56	7,7318	127,51	8,7181	181,42	11,4718	188,64	13,8282	308,82	20,6179	617,55	39,2345	18941	885,49	19558	915,81
CML108	7254,34	771,82	2271,02	221,1	40,3514	7,7338	41,7501	8,7199	53,573	11,4729	68,6931	13,83	108,87	20,6212	204,58	39,241	8942,88	885,78	9150,34	916,11
CML11	9205,41	865,01	2274,65	255,32	61,8151	8,575	72,9719	9,9556	104,31	12,9609	123,29	15,7122	184,46	23,2021	361,89	44,2815	12598	1001,91	12962	1035,68
CML154Q	9652,27	770,32	2280,59	221,39	62,2045	7,7163	71,8438	8,7073	98,7045	11,4583	119,73	13,8167	181,56	20,5898	351,88	39,1827	12690	883,97	13041	914,24
CML157Q	9840,75	770,8	2305,66	221,28	65,8965	7,7219	71,6618	8,7115	98,9292	11,4633	118,1	13,8212	184,08	20,6002	354,25	39,2022	12658	884,55	13009	914,84
CML158Q	10119	866,2	2310,8	221,31	61,4742	8,5899	72,7157	9,9656	93,0655	12,9737	115,21	15,7226	175,4	23,2287	340,97	44,3301	13067	1003,31	13407	1037,13
CML218	7734,76	772	2313,98	255,01	74,1495	7,7363	72,0305	8,7216	106,21	11,4752	117,78	13,8318	192,09	20,6257	370,16	39,2493	11133	886	11503	916,34
CML220	6903,94	771,47	2316,31	255,48	49,0493	7,7291	49,3637	8,7169	69,8234	11,4687	88,0791	13,8267	136,87	20,6127	256,24	39,2256	9405,82	885,36	9663,36	915,67
CML228	7576,76	771,2	2319,63	255,15	67,421	7,7267	66,6491	8,7148	90,1738	11,4673	119,2	13,8247	187,55	20,6088	344,37	39,2179	10183	885,03	10527	915,34
CML238	8506,19	770,44	2323,22	221,25	54,0621	7,7177	57,4688	8,7084	81,8271	11,4598	97,6406	13,818	151,7	20,5927	290,66	39,1883	11322	884,11	11610	914,39
CML247	8531,99	770,78	2348,92	221,24	58,4612	7,7221	62,9939	8,7115	89,8484	11,464	102,04	13,8214	160,29	20,6012	313,08	39,2036	11157	884,52	11467	914,82
CML254	7473,85	1027,56	2358,27	254,95	92,4594	10,0639	107,9	12,0638	150,42	15,5298	177,75	18,9383	270,26	27,6807	528,71	52,9983	11109	1202,52	11640	1242,37
CML258	10244	918,34	2381,62	255,11	79,2064	9,2041	87,9931	10,8376	124,32	14,3787	128,92	17,2211	207,85	25,4102	420,04	48,4859	13486	1065,94	13904	1104,3
CML261	8600,41	1408,48	2382,14	221,23	56,3191	13,6061	64,6469	16,8869	75,7745	21,474	117,27	26,346	173,38	38,1038	313,6	73,2084	11212	1667	11529	1721,19
CML264	8847,82	1027,45	2395,16	221,32	57,8648	10,0637	47,0232	12,0632	64,8736	15,5309	90,7347	18,9379	150,01	27,6814	261,84	52,9989	10995	1202,37	11254	1242,23
CML277	8549,44	1028,04	2402,26	221,35	50,456	10,0696	50,576	12,0675	76,7169	15,534	76,4113	18,942	126,23	27,6901	253,54	53,0155	11576	1203,09	11832	1242,95
CML287	7259,79	1028,27	2410,48	279,26	41,2045	10,0723	32,3217	12,0698	56,2205	15,537	81,1494	18,9448	121,93	27,696	210,91	53,0265	9319,82	1203,36	9533,15	1243,24
CML311	9051,15	770,52	2410,84	221,15	60,7531	7,7186	71,8001	8,7092	96,2883	11,4606	83,9498	13,8188	145,19	20,5945	313,57	39,1915	12209	884,22	12525	914,5
CML314	13102	864,28	2412,01	221,29	70,4601	8,5667	44,7069	9,9493	82,7748	12,9536	90,6384	15,7054	161,52	23,1867	289,07	44,2528	16643	1001,05	16934	1034,8
CML321	8707,46	770,23	2421,62	221,08	61,2188	7,7151	63,8458	8,7062	88,6595	11,4566	114,95	13,8153	176,68	20,5868	329,3	39,1774	11619	883,86	11949	914,13
CML322	10964	770,67	2422,87	221,39	47,9791	7,7205	54,0921	8,7104	57,0351	11,4621	78,585	13,8201	126,77	20,5977	238,04	39,1975	13140	884,39	13379	914,68
CML323	9841,4	803,83	2431,54	221,12	88,6141	8,1051	91,4997	9,2618	134,11	12,3283	160,52	14,7523	247,93	21,9505	473,81	41,7823	12912	924,6	13387	957,69
CML328	6687,85	864,76	2438,97	236,51	89,4187	8,5724	96,0189	9,9533	129,6	12,9585	139,37	15,7096	229,29	23,1969	455,23	44,2717	10115	1001,61	10570	1035,38
CML331	11415	1027,95	2447,28	221,35	55,3612	10,0688	53,0715	12,0667	77,6192	15,5333	92,3597	18,9412	146,89	27,6885	277,53	53,0125	14551	1202,99	14829	1242,85
CML332	9356,57	867,02	2448,94	221,05	37,3872	8,5997	32,5898	9,9724	51,5301	12,9818	74,1117	15,73	113,43	23,246	197,1	44,3621	11685	1004,3	11880	1038,16
CML333	9899,54	771,22	2475,85	221,28	95,3028	7,7272	94,328	8,7152	136,91	11,4682	154,59	13,8252	248,98	20,6102	479,94	39,2204	13217	885,06	13694	915,37
CML341	6574,56	865,46	2478,64	221,71	50,7458	8,5811	60,3633	9,9597	85,4229	12,9669	99,9602	15,7168	150,91	23,2137	296,67	44,3026	8969,84	1002,45	9264,34	1036,25
CML38	7302,57	769,93	2480,2	221,22	53,6937	7,7122	58,1529	8,7043	79,2151	11,4556	95,8453	13,8137	149,44	20,5831	286,78	39,1702	9924,26	883,5	10213	913,76
CML45	8678,25	1029,88	2499,08	221,23	55,293	10,093	55,5104	12,0835	97,4411	15,5555	100,14	18,9599	154,89	27,7337	308,15	53,0953	11244	1205,26	11553	1245,2
CML5	8235	1028	2499,95	221,4	54,6886	10,0695	56,0292	12,0668	72,552	15,5333	99,8903	18,941	153,88	27,6889	282,55	53,0131	10269	1203,04	10555	1242,9
CML52	9812,43	1027,94	2513,5	221,45	77,4852	10,0687	77,8444	12,0668	112,03	15,5336	120,91	18,9415	198,97	27,6888	388,79	53,0131	13148	1202,97	13537	1242,83
CML61	9107,31	1027,88	2517,25	221,35	101,03	10,0676	94,1854	12,0664	141,31	15,533	158,47	18,9412	260,57	27,6874	496,03	53,0107	12594	1202,9	13088	1242,76
CML69	6547,28	770,32	2517,36	221,28	70,3172	7,7162	63,2852	8,7073	81,563	11,4583	108,01	13,8167	178,47	20,5897	323,5	39,1827	8980,4	883,97	9305,72	914,24
CML77	10112	770,75	2517,81	221,34	42,8167	7,7213	40,4721	8,711	56,0268	11,4627	61,5991	13,8207	104,4	20,5991	201,12	39,2	12142	884,49	12344	914,78
CML91	12296	770,22	2520,12	221,22	59,1678	7,7148	76,5801	8,7062	79,2047	11,4565	107,09	13,8154	165,72	20,5865	321,61	39,1769	15502	883,85	15824	914,12
CML92	9947,28	804,33	2524,69	221,34	66,4284	8,1108	83,9956	9,2662	116,16	12,3334	119,08	14,7571	185,94	21,9613	386,28	41,8025	13599	925,22	13990	958,32
CMV3	12018	771,1	2527,79	221,34	66,1954	7,7254	64,0709	8,7141	92,3453	11,4663	126,13	13,8239	192,22	20,6067	348,55	39,2142	15005	884,92	15353	915,22
CO106	3860,05	865,16	2532,87	221,28	33,7726	8,5766	33,1137	9,9567	54,2744	12,9621	67,4173	15,7133	101,78	23,2048	189,36	44,2865	6650,47	1002,09	6841,93	1035,87
CO125	4745,79	771,04	2535,54	221,16	37,5683	7,7246	40,8214	8,7135	60,6465	11,4655	71,387	13,8233	110,55	20,605	212,12	39,2112	6715,71	884,84	6928,02	915,14
CO255	6098,96	770,13	2535,59	255,3	67,9986	7,7142	65,0957	8,7058	95,1956	11,4567	120,77	13,8151	189,53	20,5862	349,76	39,1761	8513,85	883,74	8863,86	914,01
D940Y	11467	771,37	2537,02	221,07	67,5095	7,729	64,1063	8,7166	92,5255	11,4699	133,53	13,8267	200,47	20,6137	357,06	39,2269	14153	885,24	14511	915,56
DE1	8905,57	804,62	2540,81	279,45	59,669	8,114	61,4635	9,2682	87,5742	12,3349	110,3	14,7588	169,75	21,9656	319,46	41,8107	11638	925,57	11959	958,68
DE2	7331,08	803,15	2541,4	221,17	48,5403	8,0961	38,4321	9,2556	65,202	12,3196	81,548	14,7454	131,79	21,9332	234,96	41,7508	9341,28	923,8	9576,56	956,85
DE811	8232,9	770,78	2545,27	236,28	74,2989	7,7213	69,359	8,7112	108,58	11,4622	119,18	13,8207	193,19	20,5987	371,1	39,1995	11157	884,54	11528	914,82
E2558W	7497,1	769,98	2549,28	312,2	47,9938	7,7122	40,5278	8,7042	62,8527	11,4543	90,5154	13,8133	138,18	20,5818	241,63	39,1681	9569,71	883,56	9812,48	913,82
EP1	4832,71	771,72	2558,84	221,32	61,6519	7,7335	57,475	8,7193	84,3215	11,4732	112,52	13,8295	174,04	20,621	316,21	39,2402	6898,63	885,66	7217,58	915,99
EP42	8528,5	770,45	2561,47	221,26	65,5525	7,7178	77,9547	8,7085	110	11,4597	115,09	13,818	180,34	20,5926	368,19	39,1882	11161	884,13	11530	914,41
F2834T	7903,01	771,21	2566,32	221,24	57,7663	7,7271	47,985	8,715	82,3209	11,4676	91,0774	13,8248	150,02	20,6093	279,95	39,2189	10353	885,05	10631	915,36
F44	7324,77	771,51	2573,27	254,97	50,6832	7,7309	47,3655	8,7178	75,5179	11,4715	86,2641	13,828	136,56	20,617	259,34	39,233	9564,09	885,41	9821,43	915,73
F6	13100	771,32	2577,75	221,1	87,6557	7,728	101,02	8,7161	127,06	11,4687	152,37	13,8261	239,88	20,6117	468,4	39,2234	16755	885,19	17227	915,5
F7	7156,33	771,07	2583,29	254,91	52,1216	7,7258	52,5022	8,7138	81,236	11,4667	87,4329	13,8236	139,83	20,607	273,26	39,2143	9465,61	884,86	9736,49	915,17
GA209	8854,34	770,73	2584,16	255,01	50,507	7,7208	60,9839	8,7107	75,0886	11,4617	100,19	13,8201	151,6	20,5976	287,89	39,1975	11603	884,47	11892	914,75
GT112	10762	865,01	2584,29	236,54	53,1413	8,5749	71,0627	9,9555	99,2855	12,9606	78,1349	15,712	131,39	23,2016	301,64	44,2807	14667	1001,92	14969	1035,69
H105W	7724,95	770,89	2585	221,39	83,5713	7,7236	79,3045	8,7123	104,13	11,4649	130,46	13,8221	213,21	20,6033	396,65	39,2075	11126	884,66	11523	914,96
H49	9411,62	867,29	2601,31	221,23	59,0084	8,6037	65,2947	9,9753	81,6855	12,9864	96,0519	15,7335	155,26	23,2546	301,71	44,3776	12175	1004,64	12474	1038,51
H84	7748,75	772,26	2602,57	221,34	52,0979	7,7407	52,1811	8,7227	74,0973	11,4766	82,9011	13,8321	134,52	20,6297	260,85	39,256	9917,32	886,29	10179	916,64
H91	6901,5	770,26	2603,55	221,17	66,1734	7,7157	70,9673	8,7068	111,74	11,4578	121,42	13,8162	186,14	20,5887	368,55	39,1806	10002	883,9	10370	914,17
H95	8179,14	771,24	2605,16	440,21	69,7654	7,7272	73,5808	8,7152	100,89	11,4677	114,46	13,8251	186,12	20,6097	360,58	39,2197	11017	885,09	11378	915,4
H99	5554,27	770,45	2608,87	255,4	70,3836	7,7181	71,6007	8,7087	89,1421	11,4607	125,79	13,8185	194,97	20,594	355,82	39,1904	8160,08	884,12	8517,4	914,41
HI27	11612	804,01	2615,35	221,15	103,56	8,1079	137,38	9,2637	178,39	12,3316	177,16	14,7545	282,7	21,9564	597,77	41,7929	16117	924,82	16713	957,92
HP301	8279,77	770,3	2617,21	221,18	62,5765	7,7161	54,4849	8,7072	87,6219	11,4583	109,51	13,8167	172,49	20,5897	314,67	39,1826	10452	883,94	10769	914,22
HY	6540,5	771,58	2623,71	221,18	44,8027	7,7311	44,3833	8,7181	64,0441	11,4709	69,9164	13,8281	113,98	20,6167	222,33	39,2327	8122,85	885,5	8344,38	915,82
I137TN	5552,46	771,59	2627	221,04	49,5498	7,7325	47,3716	8,7189	68,5975	11,474	88,041	13,8295	137,17	20,6211	252,84	39,2401	7587,59	885,5	7838,29	915,83
I205	5573,86	770,61	2628,17	221,56	45,5977	7,7194	46,9057	8,7096	68,9863	11,4604	93,2116	13,819	138,95	20,5949	254,86	39,1924	7297,41	884,33	7551,54	914,61
I29	6432,87	770,57	2631,44	221,16	53,3674	7,7189	53,7509	8,7093	73,2588	11,4601	96,0966	13,8188	150,79	20,5942	278,2	39,1911	8237,52	884,28	8518,7	914,56
IA2132	8563,68	865,87	2633,77	221,02	87,0065	8,5851	91,6893	9,9627	137,03	12,9691	144,08	15,7196	231,67	23,2198	461,03	44,3143	12410	1002,95	12877	1036,75
IDS28	9219,72	864,95	2636,27	221,25	70,7861	8,5743	78,9429	9,9549	108,72	12,9598	123,02	15,7112	194,2	23,2001	381,81	44,2779	11805	1001,85	12188	1035,62
IDS69	9193,89	771,2	2637,27	221,44	67,4956	7,7268	71,2575	8,7148	99,3551	11,4673	123,21	13,8247	191,68	20,6088	361,89	39,218	11701	885,04	12060	915,35
IDS91	8121,67	803,92	2666,01	236,45	46,1533	8,1054	43,8802	9,2623	62,7389	12,3277	90,0234	14,7526	136,17	21,9504	242,36	41,7827	9874,28	924,73	10118	957,81
IL101	6393,85	770,46	2681,87	254,8	63,3444	7,7175	65,3141	8,7084	79,027	11,4591	106,33	13,8178	169,95	20,5919	314,27	39,1869	8935,53	884,14	9248,43	914,41
IL14H	3781,57	771,01	2684,07	221,05	44,8126	7,7243	54,022	8,7132	75,1517	11,4653	79,2104	13,823	123,73	20,6046	252,97	39,2103	5579,04	884,8	5834,47	915,1
IL677A	8120,38	864,73	2688,19	221,4	57,4868	8,572	51,9769	9,9529	83,2859	12,9578	97,9678	15,7091	156,71	23,1957	292,1	44,2696	10345	1001,57	10636	1035,34
K148	4301,85	771,34	2708	221,15	44,427	7,7277	40,0329	8,7159	57,1307	11,4677	72,7869	13,8258	116,99	20,6104	214,03	39,2213	6364,29	885,21	6577,76	915,51
K4	10530	770,46	2709,71	221,26	66,6324	7,7184	68,7554	8,7088	95,7309	11,4609	118,14	13,8186	185,04	20,5945	349,59	39,1912	13083	884,14	13432	914,42
K55	7770,84	865,23	2712,74	221,17	67,0776	8,5779	66,9909	9,9576	88,8516	12,964	104,93	15,7144	172,97	23,2079	328,94	44,2919	10947	1002,16	11278	1035,95
K64	11041	770,34	2713,54	236,71	53,9171	7,7169	55,6447	8,7079	78,1902	11,4598	105,73	13,8176	160,63	20,592	294,31	39,1868	13250	884	13542	914,28
KI11	13327	1029,59	2718,15	221,21	95,0973	10,0882	120,37	12,0787	138,3	15,5452	158,65	18,9485	253,74	27,7174	512,62	53,0644	17366	1204,77	17880	1244,68
KI14	8768,4	1027,37	2720,01	221,1	85,6709	10,0621	97,7597	12,0619	136,62	15,5277	145,64	18,9359	230	27,6765	464,17	52,9902	12172	1202,29	12634	1242,13
KI2021	11498	865,04	2720,34	254,96	98,4739	8,5763	121,27	9,9562	147,63	12,9628	173,15	15,7129	272,3	23,205	541,68	44,2864	15257	1001,94	15804	1035,73
KI21	13368	770,61	2740,39	221,22	79,0722	7,7197	82,1085	8,7098	118,51	11,4612	145,19	13,8193	224,62	20,596	425,33	39,1943	16506	884,32	16931	914,6
KI3	8495,48	771,35	2744,06	221,13	48,3728	7,7289	52,7273	8,7165	78,1759	11,4699	89,0596	13,8267	137,89	20,6137	269,11	39,2268	10797	885,22	11069	915,54
KI43	7095,38	865,31	2750,7	221,54	55,6775	8,5792	50,2546	9,9583	72,4048	12,965	96,9047	15,7151	152,05	23,21	274,71	44,2958	8950,56	1002,28	9226,48	1036,07
KI44	8906,55	865,68	2766,33	221,25	71,8905	8,5839	75,3676	9,9612	108,9	12,9687	119,84	15,7181	192,15	23,2179	376,41	44,3102	12085	1002,7	12461	1036,51
KY21	7957,1	918,97	2769,18	255,56	59,4535	9,2124	64,3623	10,8432	94,5175	14,387	104,73	17,2275	163,39	25,4263	322,07	48,5151	10494	1066,69	10813	1105,08
KY226	8844,55	771,11	2769,93	221,31	36,0802	7,7264	36,7724	8,7147	47,579	11,4685	79,1882	13,825	114,44	20,6099	198,38	39,2196	10481	884,92	10675	915,24
KY228	9183,03	771,44	2771,65	440,09	53,8523	7,7297	54,8998	8,7171	73,8129	11,47	97,0145	13,8271	151,18	20,6145	280,19	39,2285	11454	885,33	11735	915,65
L317	6191,7	770,03	2772	255,02	70,3094	7,7127	68,5993	8,7046	87,7555	11,4547	107,96	13,8137	178,9	20,5826	335,4	39,1697	8882,67	883,62	9217,62	913,88
L578	8523,48	770,39	2774,81	221,11	69,1679	7,7177	83,9476	8,7082	110,93	11,4602	114,21	13,8178	183,94	20,593	378,96	39,1883	11892	884,05	12272	914,33
M14	8700,15	1407,7	2777,9	221,84	64,2691	13,6001	57,0892	16,8821	83,0904	21,4737	110,89	26,3418	174,86	38,0975	315,11	73,1948	11461	1666,04	11774	1720,24
M162W	11387	770,64	2791,85	236,75	75,0082	7,7205	83,2987	8,7102	110,55	11,4624	145,23	13,8199	219,77	20,5978	413,1	39,1974	14088	884,35	14496	914,64
M37W	10770	803,74	2797,99	221,44	57,7221	8,1042	55,5846	9,2611	76,5721	12,3276	110,07	14,7516	168,99	21,949	301,21	41,7795	12986	924,5	13294	957,59
MO17	7039,36	772,38	2800,97	221,43	56,1701	7,7423	60,7601	8,7242	78,7421	11,479	97,6615	13,8341	153,43	20,6339	292,6	39,2637	9058,41	886,44	9348,59	916,79
MO18W	13994	770,1	2811,44	221,37	63,9744	7,7135	70,6389	8,7051	100,88	11,4552	117,34	13,8142	180,15	20,584	351,69	39,1721	17208	883,7	17561	913,97
MO1W	10440	771,43	2812,83	221,2	53,1427	7,7302	54,2651	8,7174	71,799	11,4717	91,9483	13,8279	144,79	20,6167	270,93	39,2322	13291	885,3	13562	915,63
MO24W	9804,63	770,78	2815,06	220,97	55,4492	7,7213	58,9405	8,7111	88,434	11,4622	106,37	13,8207	162,76	20,5986	309,92	39,1995	12155	884,54	12463	914,82
MO44	6651,32	864,79	2819,33	221,25	59,4881	8,5731	62,9374	9,9541	78,1886	12,9601	100,84	15,7107	160,42	23,1993	301,36	44,276	9015,83	1001,65	9316,25	1035,42
MO45	9658,22	770,17	2827,39	221,16	64,4764	7,715	66,7181	8,7062	87,504	11,4577	120,39	13,8157	185,2	20,5878	339,24	39,1789	11920	883,79	12258	914,06
MO46	5061,93	864,58	2830,31	221,36	34,5746	8,57	35,9411	9,9518	53,7781	12,9564	48,815	15,708	82,4046	23,1926	172,06	44,2639	6916,75	1001,39	7087,91	1035,15
MO47	10468	771,99	2836,93	255,08	70,962	7,7362	89,5706	8,7215	116,78	11,475	137,78	13,8316	209,67	20,6255	415,41	39,2488	13726	885,99	14137	916,32
MOG	3870,09	771,13	2837,63	221,18	42,9668	7,7258	45,7025	8,7143	67,5349	11,4665	67,6485	13,8241	109,89	20,6072	223,02	39,2151	5831,55	884,95	6054,63	915,26
MP339	5876,45	770,71	2847,96	221,19	68,7116	7,7214	80,6793	8,7108	105,03	11,4633	110,72	13,8206	178,63	20,5996	364,36	39,2006	8733,41	884,43	9098	914,73
MS1334	5353,74	803,51	2851,93	221,23	47,2427	8,1002	43,416	9,2586	68,6553	12,3229	82,8604	14,7485	130,57	21,9406	242,67	41,7645	7346,84	924,23	7589,18	957,3
MS153	5835,85	772,52	2855,83	221,42	60,7836	7,7433	65,4373	8,7259	95,3052	11,481	100,38	13,8362	160,4	20,6377	321,23	39,2711	8766,49	886,62	9088,62	916,98
MS71	11975	770,68	2858,28	221,1	69,7926	7,7219	77,6792	8,7113	108,86	11,4653	131,72	13,8216	201,03	20,6022	387,03	39,2051	14516	884,4	14900	914,7
MT42	9109,27	770,56	2865,87	221,03	76,7036	7,7191	77,6502	8,7096	130,87	11,461	132,22	13,8192	209,39	20,5953	418,02	39,1932	11957	884,27	12375	914,55
N192	3818,09	770,4	2873,15	221,24	55,7882	7,7175	56,3188	8,7081	87,1932	11,4595	92,6966	13,8176	149,25	20,5921	292,6	39,187	6221,57	884,07	6513,76	914,35
N28HT	7981,11	771,36	2884,55	236,42	63,9788	7,7294	66,3964	8,7162	93,982	11,4695	110,55	13,826	174,81	20,6131	335,33	39,2256	10408	885,22	10745	915,54
N6	7914,35	866,72	2886,38	221,59	90,38	8,5961	89,6235	9,9702	122,18	12,9792	140,42	15,7278	229,86	23,2403	441,6	44,3517	11172	1003,97	11613	1037,81
N7A	7399,56	770,99	2889,54	221,17	64,4204	7,7238	53,2301	8,7128	83,911	11,464	99,9	13,8223	165,04	20,6027	301,99	39,2069	9864,64	884,79	10166	915,08
NC222	7511,47	771,13	2899,47	221,09	37,767	7,7253	32,7531	8,7141	51,5018	11,4656	60,957	13,8237	98,3485	20,6059	182,48	39,2129	9901,24	884,95	10082	915,25
NC230	9050,44	772,87	2914,49	221,24	70,3429	7,7478	78,3365	8,7281	107,11	11,4828	118,04	13,838	188,31	20,643	374,1	39,2808	12201	887,04	12577	917,41
NC232	10395	770,77	2928,23	221,45	56,1297	7,7212	62,1328	8,711	84,7321	11,4621	109,42	13,8206	165,61	20,5984	312,32	39,1991	13003	884,51	13314	914,8
NC236	9167,84	865,69	2930,77	221,67	83,3779	8,5839	101,9	9,9616	130,09	12,9693	150,36	15,7188	232,74	23,2188	464,84	44,3119	12658	1002,73	13124	1036,53
NC250	9244,75	771,42	2936,84	221,25	78,2929	7,7287	86,7195	8,7165	122,76	11,4684	127,73	13,8263	207,01	20,6119	416,13	39,2241	12605	885,31	13019	915,61
NC258	4946,45	865,63	2964,24	255,29	50,9731	8,5826	46,9408	9,9611	72,592	12,9683	83,9137	15,7182	134,55	23,2167	254,07	44,3083	7285,06	1002,64	7541,78	1036,44
NC260	8809,2	865,09	2967,44	221,19	54,9866	8,5759	52,7247	9,9562	79,3207	12,9616	95,8358	15,7127	150,06	23,2035	281,97	44,2842	11142	1002,01	11423	1035,79
NC262	4657,17	771,22	2976,78	221,34	43,6651	7,727	56,3333	8,7151	80,5897	11,4676	82,9036	13,825	126,56	20,6094	263,6	39,2192	7176,62	885,06	7440,29	915,37
NC264	11787	771,02	2986,91	221,3	96,1781	7,7246	101,96	8,7133	143,47	11,4655	172,02	13,8231	268,87	20,605	514,46	39,211	15148	884,82	15663	915,12
NC290A	4475,69	770,66	2998,93	221,32	51,9357	7,7212	57,5924	8,7107	77,4827	11,4637	93,1072	13,8206	144,84	20,5999	280,17	39,2009	7000,32	884,37	7280,73	914,67
NC294	4580,28	770,83	3021,91	255,01	51,643	7,7233	42,7216	8,7121	81,4195	11,4654	93,9737	13,822	144,89	20,6034	268,96	39,2075	6563,36	884,58	6831,82	914,88
NC296	8346,09	865,88	3029,26	311,74	68,7637	8,5873	88,4853	9,964	124,72	12,9741	120,8	15,7218	188,86	23,2268	402,01	44,3261	11543	1002,93	11945	1036,76
NC296A	9852,65	771,86	3034,7	221,38	79,1829	7,7346	96,199	8,7207	135,28	11,4746	147,96	13,831	227,69	20,6237	458,88	39,2455	13141	885,83	13596	916,16
NC298	10778	770,23	3039	255,29	54,926	7,715	61,1564	8,7063	82,0659	11,4567	106,21	13,8155	162,07	20,5869	305,24	39,1776	13492	883,87	13795	914,13
NC300	8009,21	771,58	3040,59	221,12	55,7404	7,7317	54,4253	8,7186	75,0789	11,4729	101,32	13,829	157,41	20,6193	287,13	39,2371	10524	885,48	10812	915,81
NC302	11359	771,4	3061,97	221,56	73,1481	7,729	84,9584	8,7166	110,53	11,4693	139,66	13,8266	212,65	20,6132	408,38	39,2261	14480	885,28	14890	915,59
NC304	8426,15	865,1	3065,62	236,52	71,4345	8,5762	62,7857	9,9562	96,3546	12,9617	116,18	15,7128	187,86	23,2038	346,57	44,2847	11007	1002,03	11353	1035,81
NC306	4979,99	771,17	3068,16	221,31	36,1191	7,7266	31,6366	8,7147	62,2221	11,4676	64,7541	13,8247	102	20,609	195,54	39,2182	6546,02	884,99	6738,34	915,3
NC310	4570,93	770,49	3068,32	221,5	54,1591	7,7183	54,7277	8,7088	85,0001	11,4602	97,8444	13,8184	152,87	20,5937	292,71	39,19	6774,63	884,18	7068,18	914,46
NC314	7432,24	770,05	3068,93	236,58	66,282	7,7134	71,2562	8,7049	99,3048	11,4557	113	13,8142	179,21	20,5843	349,78	39,1724	10732	883,63	11082	913,9
NC318	14108	804,08	3076,8	221,22	88,0997	8,1064	85,5875	9,263	128,35	12,3275	146,67	14,7529	235,37	21,951	448,94	41,784	17591	924,92	18039	958
NC320	13119	770,97	3076,81	221,28	76,6313	7,7243	81,914	8,713	116,91	11,4658	144,34	13,8229	220,94	20,6049	420,02	39,2106	16390	884,75	16811	915,05
NC324	7385,14	770,54	3083,42	221,06	61,3306	7,7189	59,1986	8,7092	85,821	11,4607	106,91	13,8188	168,55	20,5948	313,4	39,1921	10001	884,23	10311	914,52
NC326	5430,83	772,08	3094,31	221,28	68,1386	7,7379	77,0504	8,7221	125,08	11,4764	109,25	13,8322	176,46	20,6281	378,62	39,2532	8071,6	886,08	8451,46	916,43
NC328	4037,7	864,98	3100,06	221,33	64,2935	8,5761	68,9563	9,9559	110,37	12,9635	124,67	15,7129	188,04	23,2054	367,08	44,2868	6301,93	1001,87	6668,85	1035,66
NC33	7497,72	769,9	3113,54	221,4	84,0276	7,7119	76,3065	8,7039	110,68	11,4551	150,48	13,8133	234,08	20,5823	421,09	39,1687	10364	883,46	10787	913,72
NC336	8498,63	770,75	3114,97	221,11	56,8525	7,7219	68,4994	8,7111	88,9425	11,4635	116,5	13,8208	175,09	20,6002	332,69	39,2018	11381	884,48	11715	914,77
NC338	10024	805,25	3126,12	311,72	95,4948	8,1216	128,65	9,2737	157,83	12,3416	177,49	14,7648	273,78	21,9797	560,92	41,8366	14306	926,33	14872	959,46
NC340	8484,99	770,83	3141,17	255,09	48,6619	7,7219	45,3364	8,7116	62,3908	11,4627	84,6476	13,8211	133,53	20,5997	241,07	39,2014	10613	884,6	10855	914,89
NC342	4645,4	771,57	3142,13	221,58	48,0458	7,7315	61,0659	8,7182	83,0278	11,4718	93,2465	13,8283	140,41	20,6178	284,65	39,2344	7447,17	885,48	7733,22	915,8
NC344	5997,98	772,75	3146,23	221,2	54,2986	7,7465	49,7525	8,7273	80,6697	11,4825	89,9788	13,8374	144,66	20,6416	275,35	39,278	8459,45	886,88	8736,96	917,25
NC346	10736	803,19	3147,9	236,35	62,9285	8,0966	70,9171	9,2559	116,41	12,3203	130,33	14,7457	191,64	21,9343	378,99	41,7528	13893	923,85	14269	956,91
NC348	10866	842,92	3148,49	255,05	58,6788	8,5832	65,0372	9,9417	88,2348	13,4825	115,98	15,9392	174,76	23,6981	328,12	45,0985	13484	971,62	13813	1008,34
NC350	7478,52	864,2	3154,12	221,18	73,9146	8,5663	77,7382	9,9489	108,82	12,954	118,55	15,7051	192,21	23,1865	379,01	44,2522	10162	1000,94	10544	1034,69
NC352	8406,48	770,73	3163,77	255,23	45,7734	7,7212	55,9723	8,7109	73,4276	11,4626	95,7033	13,8205	141,22	20,5989	270,25	39,1996	10777	884,46	11045	914,75
NC354	10406	770,23	3165,25	221,73	92,1772	7,7156	119,01	8,7069	147,17	11,4585	175,56	13,8165	266,75	20,5894	532,44	39,1819	14481	883,86	15010	914,14
NC356	7315,3	770,25	3180,93	255,16	73,6116	7,7152	74,9833	8,7065	100,72	11,4569	121,18	13,8157	195,31	20,5873	370,82	39,1784	10172	883,89	10542	914,16
NC358	8483,01	867,22	3183,04	255,24	51,6184	8,6033	48,1499	9,974	75,7405	12,9846	88,737	15,7312	139,07	23,2514	263,02	44,3714	10626	1004,52	10890	1038,38
NC360	9114,85	771,39	3211,02	221,09	67,0936	7,7291	62,5893	8,7164	87,1166	11,4692	114,63	13,8263	181,64	20,6129	331,4	39,2255	11706	885,26	12038	915,57
NC362	8006,22	770,8	3216,89	221,06	62,449	7,7224	68,753	8,7116	87,2826	11,4641	99,5769	13,8214	161,26	20,6014	317,31	39,2041	10935	884,54	11253	914,84
NC364	8263,4	770,91	3230,71	221,25	76,47	7,7237	92,2432	8,7127	115,43	11,4655	156,88	13,8226	232,14	20,6041	439,71	39,209	11326	884,67	11765	914,98
NC366	8282,91	771,27	3231,24	279,29	67,9875	7,7277	74,9067	8,7156	95,5109	11,4682	134,77	13,8255	202,1	20,6107	372,72	39,2215	11102	885,12	11475	915,43
NC368	5600,45	770,74	3258,49	221,48	43,8126	7,7209	46,0256	8,7107	64,6271	11,4618	86,4157	13,8202	130,68	20,5977	240,97	39,1977	7554,69	884,48	7791,19	914,77
ND246	6114,22	771,48	3263,4	221,05	37,3892	7,7295	34,314	8,7169	50,795	11,4689	67,7456	13,8267	105,9	20,6131	190,5	39,2262	7712,38	885,37	7900,15	915,69
OH40B	9572,97	771	3263,72	255,41	62,8865	7,7243	65,8554	8,7128	97,3925	11,4643	117,46	13,8222	180,61	20,6032	343,92	39,2078	12106	884,79	12452	915,09
OH43	8764,83	772,31	3266,37	221,29	77,4413	7,7412	84,5369	8,7232	109,4	11,4771	130,73	13,8327	208,28	20,6308	402,36	39,2581	11637	886,36	12041	916,7
OH43E	6414,89	867,92	3271,92	221,54	77,1745	8,6109	82,663	9,9797	110,84	12,9905	139,37	15,7376	215,67	23,265	409,42	44,397	10131	1005,39	10543	1039,28
OH603	8074,21	770,65	3290,89	221,06	47,2841	7,7209	50,7084	8,7107	68,4096	11,4637	84,6871	13,8207	131,44	20,5997	250,33	39,2008	10014	884,36	10262	914,66
OH7B	10221	866,25	3307,37	311,72	61,3704	8,5905	58,6278	9,9663	85,7872	12,9747	105,97	15,7238	167,58	23,2306	312,43	44,3337	12772	1003,4	13088	1037,23
P39	2962,99	771,18	3313,46	221,51	40,256	7,7269	49,9309	8,715	63,0231	11,4681	68,5526	13,825	107,55	20,6098	220,79	39,2197	5227,19	885,01	5449,61	915,32
PA762	10494	770,87	3324,1	221,36	108,17	7,7227	110,92	8,7122	149,57	11,4642	193,45	13,822	300,45	20,602	561,04	39,2055	14075	884,64	14637	914,94
PA875	9058,25	769,87	3333,72	221,17	55,0251	7,7116	62,0552	8,7037	86,3921	11,455	107,62	13,8131	161,42	20,5819	309,54	39,1678	11681	883,43	11990	913,69
PA880	10596	770	3344,3	221,33	61,0904	7,7128	60,4542	8,7046	80,6598	11,4553	96,3279	13,8138	157,46	20,5833	298,58	39,1707	13856	883,58	14154	913,84
PA91	9145,01	770,88	3353,09	221,3	44,2546	7,7225	45,4037	8,7117	73,4143	11,4628	88,0387	13,8211	133,33	20,6001	251,97	39,2022	11122	884,65	11372	914,94
R109B	6595,54	865,74	3353,82	221,51	43,6581	8,5842	56,1276	9,9619	73,8333	12,9691	85,2947	15,7188	129,83	23,2188	259,78	44,3121	8635,09	1002,77	8894,3	1036,58
R168	11274	866,29	3361,99	221,88	72,3651	8,5922	74,5305	9,9671	115,14	12,9777	122,89	15,725	195,15	23,2349	384,58	44,3409	13442	1003,43	13824	1037,27
R229	4807,21	770,14	3363,07	221,15	67,5814	7,714	77,1359	8,7056	117,31	11,4558	126,63	13,8147	192,88	20,585	387,25	39,1741	7355,59	883,75	7742,64	914,02
R4	6220,04	771,63	3365,89	221,39	56,5236	7,7326	51,6123	8,719	68,5194	11,4735	90,7248	13,8294	147,25	20,6206	267,22	39,2394	8403,72	885,55	8670,08	915,88
SA24	7154,2	771,21	3372,2	254,99	52,1518	7,7271	43,3949	8,7152	66,6819	11,4683	82,3044	13,8253	133,98	20,6103	244,12	39,2205	8945,32	885,04	9188,51	915,35
SC213R	9092,86	770,38	3391,89	255,27	60,5621	7,717	76,9168	8,7079	110,82	11,459	107,13	13,8173	167,82	20,5912	355,28	39,1854	12979	884,05	13331	914,32
SC357	8079,21	772,78	3392,76	255,04	72,4653	7,7461	72,8326	8,7281	90,6548	11,4835	103,75	13,8386	175,11	20,6431	338,85	39,281	11612	886,93	11955	917,3
SC55	8234,12	866,27	3396,64	221,54	42,2095	8,5921	54,0742	9,9667	65,0984	12,9769	79,3032	15,724	120,32	23,2336	239,35	44,3384	10497	1003,38	10734	1037,22
SD40	7541,36	770,69	3396,74	221,27	71,6539	7,7207	67,6213	8,7105	106,99	11,4622	124,91	13,8201	196,2	20,5979	370,65	39,1979	10613	884,41	10985	914,7
SD44	12521	770,79	3404,65	311,59	73,6646	7,7223	82,1742	8,7116	116,4	11,4642	127,69	13,8215	201,15	20,6015	399,88	39,2043	15752	884,53	16153	914,83
SG1533	6621,55	770,76	3409,73	221,5	58,5805	7,7214	61,4989	8,711	89,2783	11,4625	98,0008	13,8205	156,6	20,5989	307,34	39,1996	9124,85	884,5	9432,55	914,79
SG18	7111,92	771,29	3413,31	221,08	56,2068	7,7286	50,8769	8,7161	80,1079	11,4702	88,1912	13,8264	144,33	20,6136	275,15	39,2264	9278,5	885,14	9551,6	915,46
T232	6865,73	770,47	3420,23	221,27	81,0122	7,7185	80,1568	8,7088	121,03	11,4608	143,12	13,8184	224,78	20,5944	426,1	39,1911	9761,62	884,14	10189	914,43
T234	6796,52	770,74	3425	254,93	44,1776	7,7208	44,8698	8,7108	63,1469	11,4617	82,5403	13,8203	126,83	20,5977	234,67	39,1977	9269,75	884,48	9503,4	914,77
T8	9643,73	772,03	3454,8	254,82	43,1351	7,7372	38,9167	8,7219	54,5718	11,4762	64,9412	13,8322	106,98	20,6275	200,69	39,2522	11646	886,03	11849	916,37
TX303	9858,88	770,98	3469,24	311,7	85,8348	7,7246	94,1547	8,7131	142,16	11,4659	153,01	13,823	239,55	20,6052	475,43	39,2111	12834	884,77	13307	915,07
TX601	9128,14	1027,23	3481,1	221,03	83,0267	10,0614	98,3688	12,0613	125,43	15,5287	150,37	18,9356	232,34	27,6768	456,28	52,9901	12674	1202,12	13129	1241,96
TZI10	9339,43	865,08	3492,24	236,56	58,1792	8,5758	54,6592	9,9561	83,5492	12,9614	96,3892	15,7126	155,52	23,2033	293,67	44,2837	12371	1002	12665	1035,77
TZI11	12145	864,22	3492,8	255,16	84,0066	8,5669	93,4827	9,9495	145,15	12,9557	137,51	15,7061	222,44	23,1889	461,36	44,2564	15625	1000,95	16089	1034,71
TZI16	8706,73	770,65	3528,8	221,73	58,5609	7,7201	50,2394	8,71	80,2627	11,4614	100,68	13,8195	158,38	20,5965	288,53	39,1953	10893	884,37	11179	914,65
TZI18	8875,88	771,77	3532,84	311,57	75,8433	7,733	81,5382	8,7195	108,43	11,4719	124,5	13,8293	200,64	20,6194	390,64	39,238	12132	885,73	12523	916,05
TZI25	6128,42	770,91	3550,83	254,81	52,322	7,7236	54,5578	8,7128	74,8654	11,4655	92,0798	13,8228	143,33	20,6041	272,79	39,2092	8643,96	884,68	8916,34	914,98
TZI8	8236,05	918,23	3553,91	221,32	64,0405	9,2028	59,2585	10,8367	81,7814	14,3778	115,3	17,2202	179,63	25,4082	320,81	48,4821	10683	1065,8	10999	1104,15
TZI9	6564,86	864,47	3579,64	221,27	48,2209	8,5687	42,8642	9,9509	60,358	12,9553	81,4521	15,707	129,32	23,1903	232,39	44,2596	8600,28	1001,26	8831,78	1035,02
U267Y	8743,32	771,33	3606,43	311,63	59,5185	7,7285	70,8211	8,7162	82,6456	11,4694	99,4922	13,8262	159,34	20,6126	312,84	39,225	11788	885,19	12101	915,5
VA102	6400,48	770,43	3631,83	221,38	55,5784	7,7176	54,1527	8,7082	83,2704	11,4594	92,3412	13,8177	147,23	20,5921	284,5	39,1871	9010,33	884,1	9294,2	914,38
VA14	8647,46	770,41	3638,23	236,65	68,6845	7,717	75,2858	8,7079	105,37	11,4583	107,86	13,8171	176,45	20,5905	357,42	39,1843	12417	884,09	12776	914,36
VA17	10400	773,4	3660,66	221,26	75,6212	7,7542	70,4395	8,7329	100,17	11,4891	127,45	13,8433	204,04	20,6557	374,73	39,3041	13749	887,68	14126	918,07
VA22	10298	771,12	3712,87	255,69	64,4617	7,7261	78,682	8,714	110,95	11,4664	113,63	13,8237	178,57	20,6071	368,1	39,2147	13852	884,93	14220	915,24
VA26	5438,88	770,54	3722,91	221,12	71,0293	7,7194	75,5141	8,7096	111,58	11,4619	136,42	13,8194	207,2	20,5964	394,41	39,1949	8410,16	884,23	8803,42	914,52
VA35	11008	770,77	3724,6	255,01	71,3661	7,7224	76,7198	8,7118	98,564	11,4651	134,28	13,8219	205,35	20,6026	380,53	39,206	13559	884,5	13940	914,8
VA59	10376	769,93	3759,21	221,14	82,2541	7,7119	115,94	8,704	126,68	11,4546	149,96	13,8133	231,98	20,5819	474,43	39,1681	13863	883,5	14336	913,76
VA85	12207	772,59	3813,54	255,2	99,3612	7,745	132,35	8,7258	187,11	11,4809	184,3	13,8357	283,2	20,6382	602,62	39,2715	16285	886,69	16887	917,05
VA99	8973,74	804,15	3889,74	221,14	70,3684	8,1074	74,2042	9,2639	112,16	12,3288	120,31	14,754	190,89	21,9533	377,25	41,7883	12052	925,01	12429	958,09
VAW6	8923,84	803,77	3893,45	254,99	62,7344	8,1039	64,9116	9,2613	88,5904	12,3272	114,65	14,7517	176,65	21,9485	330,52	41,7789	11375	924,55	11702	957,63
W117HT	8429,92	771	4019,66	221,04	34,3438	7,7246	31,7569	8,7134	50,1934	11,466	69,831	13,8233	104,45	20,6056	186,48	39,2119	10189	884,8	10376	915,1
W153R	7217,87	771,94	4025,31	312,13	66,9212	7,7364	70,9172	8,7216	99,3046	11,4766	122,02	13,8321	188,34	20,6273	358,39	39,2517	9966,97	885,92	10323	916,26
W182B	8695,33	770,87	4091,67	221,11	81,4653	7,7228	83,3891	8,7117	106,83	11,463	153,11	13,8212	235,29	20,6006	425,4	39,2029	11457	884,64	11878	914,93
W22	2770,98	771	4097,3	221,67	53,3056	7,7237	64,8041	8,7129	77,3591	11,4641	97,8913	13,8225	151,64	20,6028	293,62	39,2073	4600,2	884,79	4893,2	915,09
W64A	8929,81	770,76	4245,84	236,87	47,4494	7,7224	46,245	8,7114	66,4831	11,4646	90,7068	13,8214	138,56	20,6018	251,37	39,2046	10677	884,49	10931	914,79
WF9	10104	770,09	4526,95	236,58	58,4516	7,7133	67,2877	8,7051	85,3632	11,4553	110,98	13,8143	168,34	20,5839	320,71	39,172	13185	883,69	13504	913,95
YU796_NS	7952,69	772,07	4673,08	221,44	56,8822	7,7377	63,0126	8,7222	95,0968	11,4765	97,4601	13,8324	153,9	20,6281	312,15	39,2535	11020	886,08	11335	916,42
