# Supplementary material for: Genome-wide association analysis for maize stem Cell Wall-bound Hydroxycinnamates
Source: BMC Plant Biol. 2019 Nov 27;19:519. doi: 10.1186/s12870-019-2135-x (PMC6882159; doi:10.1186/s12870-019-2135-x)
Supplement: Supplementary file 2 — Additional file 2: Colocalizations between genomic regions associated with cell-wall bound hydroxycinnamates in the current study and published QTLs for cell-wall traits, resistance to pests, forage digestibility and bioethanol production. [file 12870_2019_2135_MOESM2_ESM.xlsx]

## Sheet: Hoja1
Chr	Bin	Trait	Marker	Authors (Cell Wall Traits)	Authors (RED)			Abreviation	Meaning
1	1.05	PCA	S1_108071292	Santiago et. al 2016(pCA)	Barrière et al. 2016(D,E)			ADF/NDL	Acid Dtergent Fiber /Neutral Detergent Lignin
		PCA	S1_108071293	Riboulet et al. 2008(ADL/NDF)	Cardinal et al. 2006b(R )			ADL/NDF	Acid Detergent Lignin/ Neutral Detergent Fiber
		PCA	S1_174637686	Barrière et al. 2016 (ADF/NDL)	Bohn et al. 1997(R )			KL/NDF	Klason Lignin / Neutral Detergent Fiber
				Barrière et al. l 2016 (Ether FA)	Jamp et al. 2002(R )			Cell/NDF	Cellulose/Neutro Detergent Fiber
				Barrière et al. 2016 (DFAT)	Barrière et al. 2009 (D, E)			Hcell/NDF	HemiCellulose /Neutro Detergent Fiber
				Barrière et al. 2009 (ADL/NDF)	Barrière et al. 2010 (D)			SHADL	Acid Detergent Lignin g/kg
				Barrière et al. 2009 (P-CA)				STNDF	Neutral Detergent Fiber g/kg
				Barrière et al. 2009 (Ether FA)				NDF	Neutral Detergent Fiber
	1.06	FA	S1_187590405	Li et. al 2016 (LIG)	Bohn et al. 2000(R )			Hcell	HemiCellulose
					Ordas et al. et al 2009(R )			Cell	Cellulose
					Papst et al. 2004a(R )			LIG	Lignin
					Bohn et al. 2000(R )			Hg	p-Hydroxyphenil lignin unit
					Jamp et al. 2002(R )			Sg	Syringyl Lignin unit
					Papst et al. 2004a(R )			TPhA	Phenolic Acids
					Ordas et al. 2009(R )			FA	Ferulic Acid
1	1.07	DFA55	S1_220067811	Barrière et al. 2016 (Ether FA)	Bohn et al. 2000(R )			Ether FA	Ether bound Ferulic Acid
		DFA85I		Barrière et al. 2016 (DFAT)	Bohn et al. 2000(R )			trans-FA	Trans-Ferulic Acid
		DFA8o4		Barrière et al. 2016 (PCA)	Papst et al. 2004a(R )			DFAT	Total Diferulates
		DFAT		Barrière et al. 2016 (ADL/NDF)	Samayoa et al. 2015(R )			8-O-4 diFA	8-O-4 Diferulic Acid
		FA		Krasowski et. al 2006(NDF/ADF)	Samayoa et al. 2014(R )			5-5 diFA	5-5 Diferulic acid
		DFA55	S1_220067812	Barrière et al. 2009(EtherFA)	Barrière et al. 2009 (D, E)			8,5'-DiF	8,5'-Diferulic acid
		DFA85I		Krasowski et. al 2005 (ADL)	Barrière et al. 2016(D,E)			pCA	p-Coumaric Acid
		DFA8o4		Barrière et al. 2012 (Cell/NDF)	Barrière et al. 2010 (D)			est p-CA	Ester-Bound p-Coumaric Acid
		DFAT		Barrière et al. 2012 (HCell/NDF)	Meng et al.(D)			Sga_PCA	Syringaldehyde Acylated by p-coumaric acid
		FA		Barrière et al. 2009(p-CA)				CFP	p-coumaroyl-Feruloyl putrescine
				Wang et. al 2016 (NDF)				Va	Vanillin
				Ralph et. al 2004 (ADL)				HRGP-S	Hydroxyprolinerich Glycoprotein Soluble
				Barrière et al. 2010( KL/NDF)				HRGP-I	Hydroxyprolinerich Glycoprotein Insoluble
				Barrière et al. 2009 (P-CA)				R	Resitance to pests and diseases
1	1.11			Courtial et. al 2014(Sga_PCA)	Schon et al. 1993(R )			E	Ethanolic production
		PCA	S1_288696782	Barrière et al. 2008(pCA)	Samayoa et al. 2015(R )			D	Degradability/Digestibilty
				Barrière et al. 2012 (Cell/NDF)	Bohn et al. 1997(R )
				Garcia-L et. al 2010(8,5'-DiFA)	Bohn et al. 1996(R )
		DFA55	S1_295476338	Krasowski et. al 2006(NDF/ADF)	Bohn et al. 1997(R )
		DFA8o4		Barrière et al. 2012 (HCell/NDF)	Jamp et al. 2002(R )				288846782
		FA		Roussel et. al 2002 (ADL)	Wang et al. 2016 (D)
		DFA55	S1_295476576	Krasowski et. al 2005 (ADF)
		DFA8o4		Krasowski et. al 2003(ADL)
		FA		Cardinal et. al 2003 (SHADL)
		DFA55	S1_297490295	Garcia-L et. al 2010(CFP)
		DFA85		Barrière et al. 2012 (ADL/NDF)
		DFA85I		Roussel et. al 2002(ADL/NDF)
		DFAT
		FA
3	3.04	DFA55	ss3_60941077	Ralph et al. 2004 (ester FA)	Barrière et al. 2009 (D, E)
		PCA	S3_20426421	Barrière et al. 2016 (ADL/NDF)	Barrière et al. 2016(D,E)
				Barrière et al. 2016(ether FA)
				Barrière et al. 2016 (DFAT)
				Barrière et al. 2016 (PCA)
				Barrière et al. 2012 (Cell/NDF)
				Barrière et al. (PCA)
				Barrière et al. 2012 (KL/NDF)
				Barrière et al. 2012 (Ether FA)
				Barrière et al. 2012 (8-O-4 diFA)
				Barrière et al. 2012 (5-5 diFA)
				Barrière et al. 2009 (ADL/NDF)
				Barrière et al. 2009 (P-CA)
				Barrière et al. 2009 (Ether FA)
3	3.06	DFA55	S3_184608458	Garcia-L et al. 2010(trans-FA)	Cardinal et al. 2006b(R )
		DFA8o4		Cardinal et al. 2003(STNDF)	Khairallah et al.1998(R )
		DFAT		Ralph et al. 2004 (ADL/NDF)	Papst et al. 2004b(R )
				Garcia-L et al. 2010(TPhA)	Papst et al. 2004a(R )
				Fontaine et al. 2003(est p-CA)	CIMMYT 1994(R )
				Krasowski et al. 2006(NDF/ADF)	Bohn et al. 2000(R )
				Garcia-L et al. 2010(trans FA)	Cardinal et al. 2006b (R )
				Garcia-L et al. 2010(TPhA)	Khairallah et al. 1998 (R )
				Fontaine et al. 2003(est p-CA)	Papst et al. 2004b (R )
				Cardinal et al. 2003(STNDF)	Papst et al. 2004a(R )
				Krasowski et al. 2006(NDF/ADF)	Samayoa et al. 2015(R )
				Garcia-L et al. 2010(trans FA)
				Fontaine et al. 2003(est p-CA)
				Krasowski et al. 2006(NDF/ADF)
				Cardinal et al. 2003(STNDF)
				Garcia-L et al. 2010(TPhA)
4	4.01	PCA	ss4_10220935	Krasowski et al. 2006(NDF)	Cardinal et al. 2006a(R )
		FA			Barrière et al. 2009 (D, E)
					Cardinal et al. 2006b(R )
					Jamp et al. 2002(R )
5	5.04	FA	ss5_169927760	Krasowski et al. 2005(ADL)	Meng et al. et al(D)
				Cardinal et al. 2003(SHADF)	Samayoa et al. 2014(R )
				Li et al. 2016 (HCell)	Papst et al. 2004a(R )
				Barrière et al. 2012 (Sg)	Bohn et al. 2000(R )
				Wang et al. 2016 (NDF)	Samayoa et al. 2015(R )
				Wang et al. 2016 (ADF)
				Garcia-L et al. 2010(HRGP-S)
8	8.05	FA	S8_138322127	Krasowski et al.2003(ADF)	Bohn et al. 1996(R )
				Garcia-L et al. 2010(HRGP-I)	Jimenez-Galindo et al. 2017 (R )
				Barrière et al. 2008(Va)	Barrière et al. 2009 (D, E)
				Barrière et al. 2009 (ADL/NDF)	Bohn et al. 1997(R )
				Krasowski et al.2006(ADL)	Krasowski et al. 2002(R )
				Krasowski et al.2003(ADF)	Papst et al. 2004a(R )
				Garcia-L et al. 2010(HRGP-I)	Bohn et al. 1996(R )
				Barrière et al. 2008(Va)	Krasowski et al. 2002(R )
				Krasowski et al.2006(ADL)	Ordast et al. 2010(R )
				Barrière et al. 2008(Va)	Bohn et al. 1997(R )
				Krasowski et al.2003(ADF)	Ordas et al 2009(R )
				Garcia-L et al. 2010(HRGP-I)	Meng et al. et al(D)
				Krasowski et al.2006(ADL)	Jamp et al. 2002(R )
10	10.03	DFA55	S10_22521088	Cardinal et al.2003 (SHADF)	Jimenez-Galindo et al. 2017 (R )
		DFA85		Barrière et al. 2008 (Sg)	Barrière et al. 2016 (D, E)
		DFA85I		Santiago 2016 (FA)	Krasowski et al. 2004 (R)
		DFA8o4		Krasowski et al.2005(ADF)	Bohn et al. 2000 (R)
		DFAT		Barrière et al. 2016 (PCA)	Bohn et al. 1997 (R )
				Krasowski et al.2006 (ADL)	Wang et al. 2016 (D)
				Barrière et al. 2016 (ADL/NDF)
				Barrière et al. 2012 (ADL/NDF)
